# Supplementary material for: spicyR: spatial analysis of in situ cytometry data in R
Source: Bioinformatics. 2022 Apr 19;38(11):3099–105. doi: 10.1093/bioinformatics/btac268 (PMC9326848; doi:10.1093/bioinformatics/btac268)
Supplement: btac268_Supplementary_Data [file btac268_supplementary_data.zip]

Archive with 7 entries (7 files):
- Supplementary File.pdf
- FigS1.tiff
- FigS2A.tiff
- FigS2B.tiff
- FigS3.tiff
- FigS4.tiff
- FigS5.tiff
